# Supplementary material for: Cardiogenic shock in phaeochromocytoma multisystem crisis: a case report
Source: Eur Heart J Case Rep. 2024 Sep 9;8(9):ytae463. doi: 10.1093/ehjcr/ytae463 (PMC11420679; doi:10.1093/ehjcr/ytae463)
Supplement: ytae463_Supplementary_Data [file ytae463_supplementary_data.zip]

Archive with 6 entries (6 files):
- Serial ECGs.png
- Video S1.avi
- Video S2.avi
- Video S3.avi
- Video S4.avi
- Video S5.avi
